# Supplementary material for: scEvoNet: a gradient boosting-based method for prediction of cell state evolution
Source: BMC Bioinformatics. 2023 Mar 6;24:83. doi: 10.1186/s12859-023-05213-3 (PMC9990205; doi:10.1186/s12859-023-05213-3)
Supplement: Supplementary file 1 — Additional file 1. The results of the GO term analysis using ShinyGO 0.77 on multiple gene lists obtained with scEvoNet. [file 12859_2023_5213_MOESM1_ESM.xlsx]

## Sheet: primary-metastatic tumor
# The results of the GO term analysis using ShinyGO 0.77 on multiple gene lists obtained with scEvoNet
Enrichment FDR	nGenes	Pathway Genes	Fold Enrichment	Pathway	URL	Genes
0.0324672585267793	1	3	816.592592592593	Antigen processing and presentation of exogenous peptide antigen via mhc class i	http://amigo.geneontology.org/amigo/term/GO:0002477	B2M
0.0324672585267793	1	4	612.444444444444	Intracellular sequestering of iron ion	http://amigo.geneontology.org/amigo/term/GO:0006880	FTH1
0.0324672585267793	1	4	612.444444444444	Response to iron(iii) ion	http://amigo.geneontology.org/amigo/term/GO:0010041	B2M
0.0324672585267793	1	6	408.296296296296	Cytoplasmic sequestering of nf-kappab	http://amigo.geneontology.org/amigo/term/GO:0007253	TMSB4X
0.0116583817790834	2	20	244.977777777778	Ribosomal small subunit assembly	http://amigo.geneontology.org/amigo/term/GO:0000028	RPS19 RPS27
0.0289317478484996	2	50	97.9911111111111	Iron ion transport	http://amigo.geneontology.org/amigo/term/GO:0006826	FTH1 B2M
0.0289317478484996	2	61	80.3205828779599	Ribosome assembly	http://amigo.geneontology.org/amigo/term/GO:0042255	RPS19 RPS27
0.0289317478484996	2	81	60.4883401920439	Iron ion homeostasis	http://amigo.geneontology.org/amigo/term/GO:0055072	FTH1 B2M
0.0289317478484996	2	82	59.7506775067751	Antimicrobial humoral immune response mediated by antimicrobial peptide	http://amigo.geneontology.org/amigo/term/GO:0061844	B2M RPS19
0.0289317478484996	2	83	59.0307898259705	Defense response to gram-negative bacterium	http://amigo.geneontology.org/amigo/term/GO:0050829	B2M RPS19
0.0289317478484996	2	86	56.9715762273902	Maintenance of location in cell	http://amigo.geneontology.org/amigo/term/GO:0051651	FTH1 TMSB4X
0.0324672585267793	2	101	48.5104510451045	Transition metal ion transport	http://amigo.geneontology.org/amigo/term/GO:0000041	FTH1 B2M
0.0324672585267793	2	107	45.7902388369678	Antimicrobial humoral response	http://amigo.geneontology.org/amigo/term/GO:0019730	B2M RPS19
0.0324672585267793	2	119	41.1727357609711	Nucleus organization	http://amigo.geneontology.org/amigo/term/GO:0006997	RPS19 H3F3B
0.0324672585267793	2	145	33.7900383141762	Chromatin remodeling	http://amigo.geneontology.org/amigo/term/GO:0006338	PTMA H3F3B
0.0324672585267793	2	183	26.7735276259866	Humoral immune response	http://amigo.geneontology.org/amigo/term/GO:0006959	B2M RPS19
0.0324672585267793	3	660	11.1353535353535	Response to bacterium	http://amigo.geneontology.org/amigo/term/GO:0009617	B2M RPS19 RGS1
0.0116583817790834	5	1164	10.5231004200076	Protein-containing complex subunit organization	http://amigo.geneontology.org/amigo/term/GO:0043933	PTMA B2M RPS19 H3F3B RPS27
0.0289317478484996	4	1025	9.56010840108401	Protein-containing complex assembly	http://amigo.geneontology.org/amigo/term/GO:0065003	B2M RPS19 H3F3B RPS27
